# Supplementary material for: Endothelial activation, haemostasis and thrombosis biomarkers in Ugandan children with severe malaria participating in a clinical trial
Source: Malar J. 2016 Feb 2;15:56. doi: 10.1186/s12936-016-1106-z (PMC4736470; doi:10.1186/s12936-016-1106-z)
Supplement: Supplementary file 1 — 10.1186/s12936-016-1106-z Longitudinal dataset. This dataset was used for analysis of change in VWF antigen over time. The file is available as an excel spreadsheet. [file 12936_2016_1106_MOESM2_ESM.xlsx]

## Sheet: Sheet1
ID	Day	iNO
3	D1	B	0	123	11.4	4.9564	1.13692	4.3595	2.82333	6.79667	19.1892	0.80775	1.12776	3.43725	3.4953
3	D4	B	0			1.08236	28.5421	0.0379215	1.96022	5.445	10.6734	0.7445	0.638121	2.73399	2.63293
5	D2	A	0			10.4604	5.95338	1.75706	2.85204	1.66	4.73439	1.26517	1.44732	3.46309	2.25427
5	D4	A	0			5.83292	20.8255	0.280085	1.94524	1.505	2.92759	0.865745	2.25657	3.00464	2.2469
7	D1	B	0	23	12.4	24.3286	0.217073	112.075	4.07395	1.01	4.11469	0.96752	0.589763	8.63409	4.21072
7	D4	B	0			3.02836	5.44124	0.556557	5.11293	2.79667	14.2992	0.878	1.49315	10.4806	5.82338
15	D1	B	0	57	8.8	13.8103	2.20996	6.24911	3.63284	4.095	14.8765	1.21902	0.559152	9.2809	2.98014
15	D4	B	0			4.14726	15.3983	0.269333	4.4702	4.9825	22.2728	0.737932	1.13918	9.85559	6.05774
16	D1	A	0	112	3.7	16.1358	7.19816	2.24165	3.73873	1.15	4.29954	0.845493	0.411656	6.57005	4.42195
16	D4	A	0			6.87868	9.18364	0.749015	3.10355	0.78	2.42077	0.714673	1.60652	4.70929	4.34262
17	D2	B	0	55	25.9	21.2541	2.40182	8.84916	2.97629	1.01	3.00605	0.578322	0.729701	8.68064	5.14643
17	D4	B	0				13.247	0.362143	7.74554	3.66	28.3487	0.787535	0.674933	9.38575	9.83517
19	D1	A	0	52	11.6	7.19252	0.34484	20.8576	1.71907	3.215	5.52682	0.68294	0.506867	9.8397	2.51717
19	D4	A	0			3.40602	6.5235	0.522115	3.53507	2.81	9.93354	0.76583	1.06563	10.3116	4.61599
22	D1	A	0	255	14.4	21.928	8.60338	2.54876	3.57543	1.215	4.34415	0.86958	1.25139	6.23195	4.11167
22	D4	A	0			3.60362	9.6168	0.374721	1.6538	1.285	2.12513	0.67929	1.32486	1.68675	2.4346
23	D1	A	0	117	22.6	8.85136	15.6477	0.565666	3.47246	2.0075	6.97097	0.62008	0.728706	7.33753	5.60003
23	D4	A	0			1.28316	25.5767	0.0501691	1.64164	1.475	2.42142	0.94553	0.876302	7.7066	1.73621
24	D1	A	0	81	12.3	3.86262	19.4237	0.198861	2.75975	3.79	10.4595	0.894155	1.4102	8.29315	3.08643
24	D3	A	0			3.40642	21.9249	0.155368	2.3774	3.215	7.64334	1.24605	1.95574	7.97972	1.90796
25	D1	B	0	16	12.6	26.7378	0.0802333	333.25	4.42533	2.115	9.35956	0.91722	0.40037	11.1217	4.82471
25	D4	B	0			2.07958	5.28446	0.393527	3.98035	1.43	5.6919	0.760463	0.692068	9.54723	5.23411
28	D1	A	0	124	15.6	8.15332	3.41206	2.38956	4.67487	2.635	12.3183	1.14778	1.16104	5.98919	4.07295
28	D4	A	0			3.63628	19.0988	0.190393	3.00135	1.755	5.26737	1.62705	1.73392	5.0511	1.84466
