# Supplementary material for: Endothelial activation, haemostasis and thrombosis biomarkers in Ugandan children with severe malaria participating in a clinical trial
Source: Malar J. 2016 Feb 2;15:56. doi: 10.1186/s12936-016-1106-z (PMC4736470; doi:10.1186/s12936-016-1106-z)
Supplement: Supplementary file 2 — 10.1186/s12936-016-1106-z Biomarkers for detailed sub-set analysis. This dataset was used for analysis of correlations of biomarkers at baseline and change in biomarkers from baseline to day 4. The file is available as an excel spreadsheet. [file 12936_2016_1106_MOESM1_ESM.xlsx]

## Sheet: Sheet1
ID	Day	iNO	Ever_Died	VWF_Ag	lnVWF_Ag
1	1	0	0	67.357	4.21001
1	2	0	0	75.101	4.31883
1	3	0	0	69.336	4.23896
1	4	0	0	16.792	2.8209
1	14	0	0
2	1	1	0	99.021	4.59533
2	2	1	0	95.567	4.55983
2	3	1	0	101.066	4.61577
2	4	1	0	122.208	4.80572
2	14	1	0
3	1	1	0	93.261	4.5354
3	2	1	0	139.286	4.93653
3	3	1	0	95.206	4.55604
3	4	1	0	65.111	4.17609
3	14	1	0
4	1	0	0	90.905	4.50982
4	2	0	0	96.713	4.57175
4	3	0	0	22.252	3.10243
4	4	0	0	17.181	2.8438
4	14	0	0
5	1	0	0	108.853	4.69
5	2	0	0	82.488	4.41265
5	3	0	0	32.419	3.47874
5	4	0	0	59.314	4.08285
5	14	0	0
6	1	1	0	65.607	4.18368
6	2	1	0	54.898	4.00548
6	3	1	0	62.91	4.14171
6	4	1	0	26.817	3.28904
6	14	1	0
7	1	1	0	89.457	4.49376
7	2	1	0	118.26	4.77289
7	3	1	0	127.639	4.84921
7	4	1	0	97.735	4.58226
7	14	1	0	41.676	3.72993
8	1	0	0	58.088	4.06196
8	2	0	0	52.301	3.95702
8	3	0	0	38.293	3.64527
8	4	0	0	32.82	3.49104
8	14	0	0	29.375	3.38014
9	1	0	0	87.424	4.47077
9	2	0	0	82.374	4.41127
9	3	0	0	57.033	4.04363
9	4	0	0	38.369	3.64725
9	14	0	0	34.859	3.55131
10	1	0	0	101.103	4.61614
10	2	0	0	102.007	4.62504
10	3	0	0	77.896	4.35537
10	4	0	0	41.108	3.7162
10	14	0	0	23.593	3.16095
11	1	1	0	89.601	4.49537
11	2	1	0	96.123	4.56563
11	3	1	0	118.666	4.77631
11	4	1	0	75.552	4.32482
11	14	1	0	51.399	3.93962
12	1	0	0	59.75	4.09017
12	2	0	0	60.63	4.10479
12	3	0	0	41.274	3.72023
12	4	0	0	40.591	3.70355
12	14	0	0	24.596	3.20258
13	1	0	0	103.272	4.63737
13	2	0	0	82.827	4.41675
13	3	0	0	93.457	4.5375
13	4	0	0	97.312	4.57792
13	14	0	0	26.859	3.2906
14	1	0	0	79.949	4.38139
14	2	0	0	109.743	4.69814
14	3	0	0	89.337	4.49242
14	4	0	0	118.763	4.77713
14	14	0	0	74.809	4.31494
15	1	1	0	96.328	4.56776
15	2	1	0	82.027	4.40705
15	3	1	0	82.664	4.41478
15	4	1	0	107.295	4.67558
15	14	1	0	40.216	3.69426
16	1	0	1	62.514	4.13539
16	2	0	1	95.802	4.56228
16	3	0	1	83.345	4.42299
16	4	0	1	84.18	4.43296
16	14	0	1
17	1	1	0	114.301	4.73884
17	2	1	0	109.928	4.69983
17	3	1	0	160.935	5.081
17	4	1	0	155.903	5.04923
17	14	1	0	42.406	3.74729
18	1	1	0	95.952	4.56385
18	2	1	0	74.315	4.30831
18	3	1	0	48.595	3.88352
18	4	1	0	42.36	3.7462
18	14	1	0	27.16	3.30175
19	1	0	0	113.737	4.73389
19	2	0	0	114.412	4.73981
19	3	0	0	116.137	4.75477
19	4	0	0	89.841	4.49804
19	14	0	0	60.564	4.1037
20	1	1	0	91.29	4.51404
20	2	1	0	116.527	4.75812
20	3	1	0	57.164	4.04592
20	4	1	0	98.888	4.59399
20	14	1	0	23.311	3.14893
21	1	0	0	88.042	4.47781
21	2	0	0	64.897	4.1728
21	3	0	0	58.762	4.0735
21	4	0	0	81.439	4.39985
21	14	0	0	48.883	3.88943
22	1	0	0	139.967	4.94141
22	2	0	0	27.158	3.30167
22	3	0	0	83.86	4.42915
22	4	0	0	42.823	3.75708
22	14	0	0	27.21	3.30358
23	1	0	0	57.284	4.04802
23	2	0	0	25.027	3.21996
23	3	0	0	36.201	3.58909
23	4	0	0	34.567	3.5429
23	14	0	0	26.48	3.27639
24	1	0	0	62.047	4.12789
24	2	0	0	79.369	4.37411
24	3	0	0	77.431	4.34939
24	4	0	0	77.476	4.34997
24	14	0	0	42.927	3.7595
25	1	1	0	119.691	4.78491
25	2	1	0	77.965	4.35626
25	3	1	0	102.853	4.6333
25	4	1	0	86.077	4.45524
25	14	1	0
26	1	1	1	64.427	4.16553
26	2	1	1
26	3	1	1
26	4	1	1
26	14	1	1
27	1	0	0	74.552	4.3115
27	2	0	0	83.531	4.42522
27	3	0	0	35.58	3.57178
27	4	0	0	51.631	3.94412
27	14	0	0	30.679	3.42358
28	1	0	0	74.093	4.30532
28	2	0	0	37.733	3.63054
28	3	0	0	83.111	4.42018
28	4	0	0	68.981	4.23383
28	14	0	0	41.636	3.72897
29	1	0	0	75.496	4.32408
29	2	0	0	70.756	4.25924
29	3	0	0	36.385	3.59416
29	4	0	0	70.842	4.26045
29	14	0	0	32.635	3.48539
30	1	0	1	101.547	4.62052
30	2	0	1	150.617	5.01474
30	3	0	1
30	4	0	1
30	14	0	1
31	1	1	0	61.268	4.11526
31	2	1	0	79.352	4.37389
31	3	1	0	46.564	3.84083
31	4	1	0	41.026	3.71421
31	14	1	0	33.573	3.51372
32	1	1	0	61.447	4.11818
32	2	1	0	68.729	4.23017
32	3	1	0	66.225	4.19306
32	4	1	0	65.92	4.18844
32	14	1	0	14.325	2.66201
33	1	1	0	67.653	4.21439
33	2	1	0	79.638	4.37749
33	3	1	0	86.15	4.45609
33	4	1	0	110.235	4.70261
33	14	1	0	23.791	3.16931
34	1	1	1	84.395	4.43551
34	2	1	1
34	3	1	1
34	4	1	1
34	14	1	1
35	1	0	0	65.474	4.18165
35	2	0	0	57.101	4.04482
35	3	0	0	73.604	4.2987
35	4	0	0	39.491	3.67607
35	14	0	0	32.897	3.49338
36	1	1	0	70.771	4.25945
36	2	1	0	66.974	4.2043
36	3	1	0	90.247	4.50255
36	4	1	0	131.209	4.87679
36	14	1	0	66.446	4.19639
37	1	1	0	58.822	4.07452
37	2	1	0	48.525	3.88208
37	3	1	0	140.966	4.94852
37	4	1	0	80.901	4.39323
37	14	1	0	61.133	4.11305
38	1	0	0	153.559	5.03408
38	2	0	0	42.636	3.7527
38	3	0	0	100.916	4.61429
38	4	0	0	71.639	4.27164
38	14	0	0	34.635	3.54486
39	1	0	0	31.67	3.45537
39	2	0	0	39.237	3.66962
39	3	0	0	48.758	3.88687
39	4	0	0	61.837	4.1245
39	14	0	0	33.535	3.51259
40	1	0	0	109.28	4.69391
40	2	0	0	114.119	4.73724
40	3	0	0	103.294	4.63758
40	4	0	0	98.242	4.58743
40	14	0	0	55.529	4.01691
41	1	1	0	94.484	4.54843
41	2	1	0	90.452	4.50482
41	3	1	0	75.785	4.3279
41	4	1	0	47.398	3.85858
41	14	1	0	43.943	3.78289
42	1	0	0	186.551	5.2287
42	2	0	0	70.147	4.25059
42	3	0	0	102.288	4.62779
42	4	0	0	82.879	4.41738
42	14	0	0	53.13	3.97274
43	1	0	0	322.689	5.77669
43	2	0	0	282.814	5.64479
43	3	0	0	226.441	5.42248
43	4	0	0	110.627	4.70616
43	14	0	0	50.436	3.92071
44	1	0	0	69.295	4.23837
44	2	0	0	90.054	4.50041
44	3	0	0	58.648	4.07155
44	4	0	0	64.153	4.16127
44	14	0	0	58.766	4.07356
45	1	1	0	96.862	4.57329
45	2	1	0	129.035	4.86008
45	3	1	0	93.951	4.54277
45	4	1	0	84.143	4.43252
45	14	1	0	37.241	3.61741
46	1	0	0	50.532	3.92261
46	2	0	0	88.611	4.48426
46	3	0	0	95.729	4.56152
46	4	0	0	42.747	3.7553
46	14	0	0	42.17	3.74171
47	1	1	0	186.81	5.23009
47	2	1	0	106.239	4.66569
47	3	1	0	111.339	4.71258
47	4	1	0	87.389	4.47037
47	14	1	0	55.356	4.01378
48	1	1	0	271.182	5.60279
48	2	1	0	207.783	5.33649
48	3	1	0	86.348	4.45839
48	4	1	0	78.288	4.36039
48	14	1	0	68.873	4.23226
49	1	0	0	94.031	4.54362
49	2	0	0	72.965	4.28998
49	3	0	0	53.803	3.98533
49	4	0	0	43.071	3.76285
49	14	0	0	31.08	3.43656
50	1	1	0	113.566	4.73238
50	2	1	0	87.054	4.46653
50	3	1	0	119.473	4.78309
50	4	1	0	139.773	4.94002
50	14	1	0	43.474	3.77216
51	1	1	0	75.759	4.32756
51	2	1	0	69.288	4.23827
51	3	1	0	52.272	3.95646
51	4	1	0	33.077	3.49884
51	14	1	0	25.65	3.24454
52	1	0	0	129.762	4.8657
52	2	0	0	144.9	4.97604
52	3	0	0	91.747	4.51903
52	4	0	0	117.213	4.76399
52	14	0	0	44.498	3.79544
53	1	1	0	103.369	4.63831
53	2	1	0	55.517	4.01669
53	3	1	0	44.319	3.79141
53	4	1	0	38.535	3.65157
53	14	1	0	49.416	3.90027
54	1	1	0	47.798	3.86698
54	2	1	0	89.975	4.49953
54	3	1	0	93.88	4.54202
54	4	1	0	90.633	4.50682
54	14	1	0	33.307	3.50577
55	1	0	0	85.943	4.45368
55	2	0	0	76.004	4.33079
55	3	0	0	125.241	4.83024
55	4	0	0	130.39	4.87053
55	14	0	0	73.908	4.30282
56	1	0	1	85.718	4.45106
56	2	0	1
56	3	0	1
56	4	0	1
56	14	0	1
57	1	0	0	48.352	3.87851
57	2	0	0	61.698	4.12225
57	3	0	0	67.84	4.21715
57	4	0	0	36.364	3.59358
57	14	0	0	15.367	2.73222
58	1	0	0	73.271	4.29417
58	2	0	0	49.004	3.8919
58	3	0	0	48.803	3.88779
58	4	0	0	50.504	3.92205
58	14	0	0	11.248	2.42019
59	1	1	0	84.266	4.43398
59	2	1	0
59	3	1	0
59	4	1	0
59	14	1	0
60	1	0	0	121.728	4.80179
60	2	0	0	152.243	5.02548
60	3	0	0	79.114	4.37089
60	4	0	0	81.752	4.40369
60	14	0	0	44.185	3.78839
61	1	0	0	116.084	4.75431
61	2	0	0	106.698	4.67
61	3	0	0	78.715	4.36583
61	4	0	0	129.261	4.86183
61	14	0	0	41.999	3.73765
62	1	1	0	97.575	4.58062
62	2	1	0	80.606	4.38957
62	3	1	0	51.598	3.94348
62	4	1	0	38.609	3.65349
62	14	1	0	24.158	3.18462
63	1	0	0	51.896	3.94924
63	2	0	0	75.866	4.32897
63	3	0	0	74.412	4.30962
63	4	0	0	72.389	4.28205
63	14	0	0	28.785	3.35985
64	1	1	0	110.681	4.70665
64	2	1	0	78.422	4.3621
64	3	1	0	59.64	4.08833
64	4	1	0	86.275	4.45754
64	14	1	0	64.927	4.17326
65	1	0	0	110.297	4.70318
65	2	0	0	118.207	4.77244
65	3	0	0	89.325	4.49228
65	4	0	0	82.538	4.41326
65	14	0	0	54.325	3.99498
66	1	1	0	52.06	3.9524
66	2	1	0	110.655	4.70642
66	3	1	0	82.295	4.41031
66	4	1	0	74.925	4.31649
66	14	1	0	56.447	4.0333
67	1	1	0	113.35	4.73048
67	2	1	0	91.898	4.52068
67	3	1	0	110.519	4.70519
67	4	1	0	101.969	4.62467
67	14	1	0	86.523	4.46041
68	1	1	0	102.126	4.62621
68	2	1	0	69.773	4.24525
68	3	1	0	20.624	3.02646
68	4	1	0	78.992	4.36935
68	14	1	0	30.908	3.43102
69	1	1	1	62.103	4.12879
69	2	1	1	27.877	3.3278
69	3	1	1	73.814	4.30155
69	4	1	1	146.735	4.98863
69	14	1	1
70	1	0	0	59.517	4.08626
70	2	0	0	92.967	4.53224
70	3	0	0	61.213	4.11436
70	4	0	0	83.872	4.42929
70	14	0	0	51.717	3.94579
71	1	1	0	95.833	4.56261
71	2	1	0	82.939	4.41811
71	3	1	0	147.675	4.99501
71	4	1	0	82.058	4.40743
71	14	1	0	50.198	3.91598
72	1	1	0	57.394	4.04994
72	2	1	0	35.676	3.57448
72	3	1	0	30.072	3.40359
72	4	1	0	33.57	3.51363
72	14	1	0	64.125	4.16083
73	1	0	0	115.921	4.75291
73	2	0	0	128.27	4.85414
73	3	0	0	68.278	4.22359
73	4	0	0	39.353	3.67257
73	14	0	0	37.362	3.62065
74	1	0	0	98.02	4.58517
74	2	0	0	85.262	4.44573
74	3	0	0	98.204	4.58705
74	4	0	0	79.089	4.37057
74	14	0	0	42.315	3.74514
75	1	0	0	116.995	4.76213
75	2	0	0	124.708	4.82597
75	3	0	0	79.169	4.37158
75	4	0	0	45.239	3.81196
75	14	0	0	42.908	3.75906
76	1	1	0	171.463	5.14437
76	2	1	0	110.664	4.7065
76	3	1	0	118.996	4.77909
76	4	1	0	118.622	4.77594
76	14	1	0	36.965	3.60997
77	1	1	0	130.27	4.86961
77	2	1	0	43.27	3.76746
77	3	1	0	145.84	4.98251
77	4	1	0	97.771	4.58263
77	14	1	0	22.04	3.09286
78	1	0	0	138.76	4.93275
78	2	0	0	111.542	4.7144
78	3	0	0	88.891	4.48741
78	4	0	0	90.312	4.50327
78	14	0	0	41.173	3.71778
79	1	1	0	50.472	3.92142
79	2	1	0	77.715	4.35305
79	3	1	0	101.852	4.62352
79	4	1	0	38.981	3.66307
79	14	1	0	24.536	3.20014
80	1	1	0	68.893	4.23255
80	2	1	0	8.047	2.0853
80	3	1	0	68.421	4.22568
80	4	1	0	64.535	4.16721
80	14	1	0	42.543	3.75052
81	1	0	0	108.916	4.69058
81	2	0	0	87.428	4.47082
81	3	0	0	126.758	4.84228
81	4	0	0	112.027	4.71874
81	14	0	0	55.501	4.0164
82	1	0	1	200.084	5.29874
82	2	0	1
82	3	0	1
82	4	0	1
82	14	0	1
83	1	1	0	111.195	4.71129
83	2	1	0	137.568	4.92412
83	3	1	0	152.243	5.02548
83	4	1	0	129.319	4.86228
83	14	1	0	34.942	3.55369
84	1	1	0	89.949	4.49924
84	2	1	0	48.78	3.88732
84	3	1	0	87.684	4.47374
84	4	1	0	79.626	4.37734
84	14	1	0	54.247	3.99355
85	1	0	0	117.908	4.7699
85	2	0	0	97.258	4.57737
85	3	0	0	105.959	4.66305
85	4	0	0	102.374	4.62863
85	14	0	0	33.676	3.51679
86	1	1	0	110.066	4.70108
86	2	1	0	78.76	4.36641
86	3	1	0	89.59	4.49524
86	4	1	0	94.813	4.55191
86	14	1	0	26.874	3.29116
87	1	0	0	108.48	4.68657
87	2	0	0	52.535	3.96148
87	3	0	0	100.847	4.6136
87	4	0	0	108.823	4.68972
87	14	0	0	69.827	4.24602
88	1	0	0	152.243	5.02548
88	2	0	0	235.079	5.45992
88	3	0	0	55.913	4.0238
88	4	0	0	226.426	5.42242
88	14	0	0	55.516	4.01667
89	1	0	0	71.491	4.26957
89	2	0	0	107.579	4.67823
89	3	0	0	78.097	4.35795
89	4	0	0	56.957	4.0423
89	14	0	0	16.221	2.78631
90	1	0	0	43.278	3.76764
90	2	0	0	225.302	5.41744
90	3	0	0	118.878	4.7781
90	4	0	0	89.127	4.49006
90	14	0	0	32.239	3.47318
91	1	1	1	146.167	4.98475
91	2	1	1
91	3	1	1
91	4	1	1
91	14	1	1
92	1	1	0	106.446	4.66764
92	2	1	0	112.347	4.72159
92	3	1	0	85.07	4.44347
92	4	1	0	109.296	4.69406
92	14	1	0	22.874	3.13
93	1	1	0	175.472	5.16748
93	2	1	0	116.064	4.75414
93	3	1	0	103.942	4.64383
93	4	1	0	98.45	4.58955
93	14	1	0	26.897	3.29201
94	1	1	0	229.896	5.43763
94	2	1	0	127.785	4.85035
94	3	1	0	155.903	5.04923
94	4	1	0	261.268	5.56555
94	14	1	0	5.462	1.69782
95	1	1	0	100.408	4.60924
95	2	1	0	100.838	4.61352
95	3	1	0	89.187	4.49074
95	4	1	0	74.925	4.31649
95	14	1	0	39.208	3.66888
96	1	1	0	89.64	4.4958
96	2	1	0	80.029	4.38239
96	3	1	0	68.439	4.22594
96	4	1	0	42.964	3.76036
96	14	1	0	3.629	1.28896
97	1	1	0	136.713	4.91788
97	2	1	0	133.818	4.89648
97	3	1	0	124.274	4.82249
97	4	1	0	115.143	4.74617
97	14	1	0	38.272	3.64472
98	1	1	0	58.825	4.07457
98	2	1	0	89.341	4.49246
98	3	1	0	70.842	4.26045
98	4	1	0	45.933	3.82718
98	14	1	0	40.015	3.68925
99	1	1	0	103.389	4.6385
99	2	1	0	123.513	4.81635
99	3	1	0	95.815	4.56242
99	4	1	0	143.361	4.96537
99	14	1	0	77.415	4.34918
100	1	0	0	61.413	4.11762
100	2	0	0	76.515	4.33749
100	3	0	0	81.453	4.40003
100	4	0	0	57.024	4.04347
100	14	0	0	36.427	3.59531
101	1	0	0	106.924	4.67212
101	2	0	0	90.882	4.50956
101	3	0	0	122.027	4.80424
101	4	0	0	84.092	4.43191
101	14	0	0	22.843	3.12864
102	1	1	1	122.049	4.80442
102	2	1	1
102	3	1	1
102	4	1	1
102	14	1	1
103	1	0	0	38.088	3.6399
103	2	0	0	17.289	2.85007
103	3	0	0	40.989	3.7133
103	4	0	0	39.047	3.66477
103	14	0	0	24.193	3.18606
104	1	0	0	102.167	4.62661
104	2	0	0	88.441	4.48234
104	3	0	0	66.722	4.20053
104	4	0	0	106.69	4.66993
104	14	0	0	25.882	3.25355
105	1	1	0	59.211	4.08111
105	2	1	0	68.443	4.226
105	3	1	0	54.544	3.99901
105	4	1	0	88.285	4.48057
105	14	1	0	10.242	2.3265
106	1	0	0	87.913	4.47635
106	2	0	0	121.405	4.79913
106	3	0	0	469.027	6.15066
106	4	0	0	62.6	4.13677
106	14	0	0	43.298	3.76811
107	1	1	1	92.679	4.52914
107	2	1	1
107	3	1	1
107	4	1	1
107	14	1	1
108	1	1	0	71.831	4.27432
108	2	1	0	94.394	4.54748
108	3	1	0	73.286	4.29437
108	4	1	0	64.892	4.17272
108	14	1	0	21.165	3.05235
109	1	1	0	83.162	4.42079
109	2	1	0	112.665	4.72442
109	3	1	0	103.474	4.63932
109	4	1	0	70.187	4.25116
109	14	1	0	42.031	3.73841
110	1	1	0	64.224	4.16238
110	2	1	0	110.993	4.70947
110	3	1	0	75.538	4.32464
110	4	1	0	91.769	4.51927
110	14	1	0	39.607	3.67901
111	1	0	0	108.061	4.6827
111	2	0	0	146.226	4.98515
111	3	0	0	308.118	5.73048
111	4	0	0	147.872	4.99635
111	14	0	0	81.982	4.4065
112	1	1	0	76.353	4.33537
112	2	1	0	93.732	4.54044
112	3	1	0	78.758	4.36638
112	4	1	0	44.496	3.7954
112	14	1	0	42.403	3.74722
113	1	1	0	94.225	4.54569
113	2	1	0	115.163	4.74635
113	3	1	0	70.83	4.26028
113	4	1	0	74.534	4.31126
113	14	1	0	28.517	3.3505
114	1	0	0	98.457	4.58962
114	2	0	0	89.324	4.49227
114	3	0	0	71.539	4.27024
114	4	0	0	75.933	4.32985
114	14	0	0
115	1	1	0	108.542	4.68714
115	2	1	0	87.025	4.4662
115	3	1	0	89.385	4.49295
115	4	1	0	100.256	4.60773
115	14	1	0	28.312	3.34329
116	1	0	0	84.309	4.43449
116	2	0	0	53.286	3.97567
116	3	0	0	60.826	4.10802
116	4	0	0	40.499	3.70128
116	14	0	0	27.316	3.30747
117	1	0	0	62.375	4.13316
117	2	0	0	27.212	3.30366
117	3	0	0	66.903	4.20324
117	4	0	0	19.844	2.9879
117	14	0	0	13.151	2.5765
118	1	0	0	27.858	3.32712
118	2	0	0	34.049	3.5278
118	3	0	0	15.652	2.7506
118	4	0	0	32.096	3.46873
118	14	0	0	26.319	3.27029
119	1	0	0	41.613	3.72841
119	2	0	0	31.643	3.45452
119	3	0	0	105.914	4.66263
119	4	0	0	104.95	4.65348
119	14	0	0	34.152	3.53082
120	1	1	0	97.915	4.5841
120	2	1	0	152.243	5.02548
120	3	1	0	30.976	3.43321
120	4	1	0	19.253	2.95767
120	14	1	0	8.389	2.12692
121	1	1	0	121.593	4.80068
121	2	1	0	101.599	4.62103
121	3	1	0	92.715	4.52953
121	4	1	0	70.372	4.2538
121	14	1	0	51.278	3.93726
122	1	0	0	109.287	4.69398
122	2	0	0	24.133	3.18358
122	3	0	0	57.012	4.04326
122	4	0	0	20.002	2.99583
122	14	0	0	21.213	3.05461
123	1	1	0	47.111	3.85251
123	2	1	0	98.62	4.59127
123	3	1	0	58.451	4.06819
123	4	1	0	28.465	3.34868
123	14	1	0	25.217	3.22752
124	1	1	0	145.805	4.98227
124	2	1	0	34.542	3.54218
124	3	1	0	84.851	4.4409
124	4	1	0	86.403	4.45902
124	14	1	0	32.068	3.46786
125	1	1	0	93.22	4.53496
125	2	1	0	83.252	4.42187
125	3	1	0	99.134	4.59647
125	4	1	0	135.817	4.91131
125	14	1	0	59.267	4.08205
126	1	0	0	98.585	4.59092
126	2	0	0	95.795	4.56221
126	3	0	0	94.04	4.54372
126	4	0	0	80.191	4.38441
126	14	0	0	33.412	3.50892
127	1	1	0	167.596	5.12156
127	2	1	0	183.017	5.20958
127	3	1	0	148.227	4.99874
127	4	1	0	67.017	4.20495
127	14	1	0	47.629	3.86344
128	1	0	0	65.912	4.18832
128	2	0	0	110.53	4.70529
128	3	0	0	80.982	4.39423
128	4	0	0	86.045	4.45487
128	14	0	0	35.599	3.57232
129	1	0	1	83.608	4.42614
129	2	0	1
129	3	0	1
129	4	0	1
129	14	0	1
130	1	1	0	45.83	3.82494
130	2	1	0	50.465	3.92128
130	3	1	0	71.546	4.27034
130	4	1	0	55.202	4.011
130	14	1	0	51.992	3.95109
131	1	0	0	58.522	4.0694
131	2	0	0	73.214	4.29339
131	3	0	0	38.289	3.64516
131	4	0	0	37.395	3.62154
131	14	0	0	30.659	3.42293
132	1	0	0	152.43	5.02671
132	2	0	0	88.538	4.48343
132	3	0	0	82.857	4.41712
132	4	0	0	51.631	3.94412
132	14	0	0	33.078	3.49887
133	1	0	0	42.426	3.74776
133	2	0	0	86.863	4.46433
133	3	0	0	38.306	3.64561
133	4	0	0	36.965	3.60997
133	14	0	0	14.236	2.65577
134	1	1	0	118.69	4.77652
134	2	1	0	113.778	4.73425
134	3	1	0	152.234	5.02542
134	4	1	0	140.253	4.94345
134	14	1	0	31.925	3.46339
135	1	1	0	64.479	4.16634
135	2	1	0	130.627	4.87235
135	3	1	0	101.903	4.62402
135	4	1	0	80.208	4.38462
135	14	1	0	35.383	3.56623
136	1	0	0	131.496	4.87898
136	2	0	0	78.29	4.36042
136	3	0	0	40.912	3.71142
136	4	0	0	82.233	4.40956
136	14	0	0	103.678	4.64129
137	1	0
137	2	0
137	3	0
137	4	0
137	14	0
138	1	1	0	52.028	3.95178
138	2	1	0	74.485	4.3106
138	3	1	0	44.804	3.8023
138	4	1	0	81.779	4.40402
138	14	1	0	25.431	3.23597
139	1	0	0	102.247	4.62739
139	2	0	0	50.467	3.92132
139	3	0	0	67.972	4.2191
139	4	0	0	44.405	3.79335
139	14	0	0	43.94	3.78282
140	1	1	0	142.193	4.95719
140	2	1	0	94.179	4.5452
140	3	1	0	77.074	4.34477
140	4	1	0	57.29	4.04813
140	14	1	0	49.951	3.91104
141	1	1	0	109.554	4.69642
141	2	1	0	552.549	6.31454
141	3	1	0	137.397	4.92287
141	4	1	0	149.197	5.00527
141	14	1	0	27.641	3.3193
142	1	1	0	66.834	4.20221
142	2	1	0	62.4	4.13357
142	3	1	0	27.215	3.30377
142	4	1	0	39.135	3.66702
142	14	1	0	25.743	3.24816
143	1	1	0	27.369	3.30941
143	2	1	0	66.067	4.19067
143	3	1	0	117.5	4.76644
143	4	1	0	109.102	4.69228
143	14	1	0	36.887	3.60786
144	1	1	0	136.029	4.91287
144	2	1	0	108.635	4.68799
144	3	1	0	104.037	4.64475
144	4	1	0	91.951	4.52126
144	14	1	0	43.868	3.78119
145	1	0	0	37.567	3.62613
145	2	0	0	152.43	5.02671
145	3	0	0	20.917	3.04056
145	4	0	0	23.016	3.13619
145	14	0	0	21.926	3.08767
146	1	0	0	127.976	4.85184
146	2	0	0	133.922	4.89726
146	3	0	0	85.213	4.44515
146	4	0	0	57.899	4.0587
146	14	0	0	22.17	3.09874
147	1	0	1	152.43	5.02671
147	2	0	1
147	3	0	1
147	4	0	1
147	14	0	1
148	1	1	0	14.811	2.69537
148	2	1	0	30.615	3.42149
148	3	1	0	23.361	3.15107
148	4	1	0	18.981	2.94344
148	14	1	0	12.031	2.48749
149	1	0	0	41.042	3.7146
149	2	0	0	65.207	4.17757
149	3	0	0	79.511	4.3759
149	4	0	0	65.247	4.17818
149	14	0	0	23.862	3.17229
150	1	1	0	19.294	2.95979
150	2	1	0	19.89	2.99022
150	3	1	0	23.437	3.15432
150	4	1	0	22.18	3.09919
150	14	1	0	27.494	3.31397
151	1	0	0	65.988	4.18947
151	2	0	0	43.577	3.77453
151	3	0	0	49.134	3.89455
151	4	0	0	56.391	4.03231
151	14	0	0	33.558	3.51328
152	1	1	0	26.596	3.28076
152	2	1	0	40.018	3.68933
152	3	1	0	64.535	4.16721
152	4	1	0	33.168	3.50159
152	14	1	0	28.734	3.35808
153	1	1	0	107.478	4.67729
153	2	1	0	152.43	5.02671
153	3	1	0	105.088	4.6548
153	4	1	0	46.877	3.84753
153	14	1	0	57.477	4.05138
154	1	0	0	114.485	4.74044
154	2	0	0	99.681	4.60197
154	3	0	0	9.784	2.28075
154	4	0	0	39.758	3.68281
154	14	0	0	15.322	2.72929
155	1	0	0	64.421	4.16544
155	2	0	0	53.898	3.98709
155	3	0	0	34.586	3.54345
155	4	0	0	92.111	4.52299
155	14	0	0	25.712	3.24696
156	1	0	1	85.058	4.44333
156	2	0	1	142.593	4.95999
156	3	0	1
156	4	0	1
156	14	0	1
157	1	0	0	45.505	3.81782
157	2	0	0	54.207	3.99281
157	3	0	0	39.553	3.67764
157	4	0	0	33.011	3.49684
157	14	0	0	18.081	2.89486
158	1	0	0	205.582	5.32584
158	2	0	0	120.337	4.7903
158	3	0	0	138.891	4.93369
158	4	0	0	43.081	3.76308
158	14	0	0	57.565	4.05291
159	1	0	1	35.216	3.5615
159	2	0	1
159	3	0	1
159	4	0	1
159	14	0	1
160	1	1	0	62.565	4.13621
160	2	1	0	48.997	3.89176
160	3	1	0	35.402	3.56677
160	4	1	0	43.066	3.76273
160	14	1	0	22.855	3.12917
161	1	0	0	62.57	4.13629
161	2	0	0	50.888	3.92963
161	3	0	0	54.092	3.99069
161	4	0	0	35.034	3.55632
161	14	0	0	27.427	3.31153
162	1	1	0	67.998	4.21948
162	2	1	0	62.548	4.13593
162	3	1	0	67.673	4.21469
162	4	1	0	69.226	4.23738
162	14	1	0	34.977	3.55469
163	1	0	0	73.19	4.29306
163	2	0	0	86.945	4.46528
163	3	0	0	52.555	3.96186
163	4	0	0	68.103	4.22102
163	14	0	0	40.338	3.69729
164	1	0	0	17.919	2.88586
164	2	0	0	66.694	4.20012
164	3	0	0	68.104	4.22104
164	4	0	0	62.849	4.14074
164	14	0	0	46.901	3.84804
165	1	0	0	74.94	4.31669
165	2	0	0	95.267	4.55668
165	3	0	0	69.472	4.24092
165	4	0	0	67.435	4.21116
165	14	0	0	37.158	3.61518
166	1	1	0	77.279	4.34742
166	2	1	0	61.722	4.12264
166	3	1	0	71.687	4.27231
166	4	1	0	69.672	4.2438
166	14	1	0	40.999	3.71355
167	1	0	0	62.552	4.136
167	2	0	0	90.631	4.5068
167	3	0	0	69.02	4.2344
167	4	0	0	34.11	3.52959
167	14	0	0	14.032	2.64134
168	1	0	0	106.537	4.66849
168	2	0	0	77.506	4.35036
168	3	0	0	52.444	3.95975
168	4	0	0	51.6	3.94352
168	14	0	0	37.05	3.61227
169	1	0	0	152.236	5.02543
169	2	0	0	199.812	5.29738
169	3	0	0	86.783	4.46341
169	4	0	0	152.243	5.02548
169	14	0	0	41.512	3.72598
170	1	1	0	130.066	4.86804
170	2	1	0	51.411	3.93985
170	3	1	0	152.243	5.02548
170	4	1	0	133.166	4.8916
170	14	1	0	51.702	3.9455
171	1	1	0	67.478	4.2118
171	2	1	0	64.313	4.16376
171	3	1	0	41.141	3.71701
171	4	1	0	22.743	3.12426
171	14	1	0	31.743	3.45767
172	1	0	0	83.092	4.41995
172	2	0	0	103.545	4.64001
172	3	0	0	84.195	4.43314
172	4	0	0	66.547	4.19791
172	14	0	0	39.506	3.67645
173	1	1	0	104.033	4.64471
173	2	1	0	56.148	4.02799
173	3	1	0	99.955	4.60472
173	4	1	0	41.651	3.72933
173	14	1	0	31.736	3.45745
174	1	1	1	90.615	4.50662
174	2	1	1	78.251	4.35992
174	3	1	1
174	4	1	1
174	14	1	1
175	1	1	0	123.828	4.81889
175	2	1	0	100.536	4.61052
175	3	1	0	71.633	4.27156
175	4	1	0	70.425	4.25455
175	14	1	0	18.734	2.93034
176	1	0	1	90.531	4.50569
176	2	0	1	134.927	4.90473
176	3	0	1
176	4	0	1
176	14	0	1
177	1	1	0	43.225	3.76642
177	2	1	0	99.136	4.59649
177	3	1	0	63.553	4.15187
177	4	1	0	55.001	4.00735
177	14	1	0	23.533	3.1584
178	1	1	0	36.968	3.61005
178	2	1	0	55.005	4.00742
178	3	1	0	34.034	3.52736
178	4	1	0	32.306	3.47525
178	14	1	0	6.177	1.82083
179	1	0	0	113.608	4.73275
179	2	0	0	93.946	4.54272
179	3	0	0	97.809	4.58302
179	4	0	0	61.771	4.12343
179	14	0	0	22.91	3.13157
180	1	0	0	131.112	4.87605
180	2	0	0	81.202	4.39694
180	3	0	0	147.032	4.99065
180	4	0	0	97.01	4.57481
180	14	0	0	74.636	4.31262
